# Supplementary material for: Bacteriological profile and antibiotic susceptibility pattern of common isolates of neonatal sepsis, Ho Municipality, Ghana-2016
Source: Matern Health Neonatol Perinatol. 2018 Jan 23;4:2. doi: 10.1186/s40748-017-0071-z (PMC5778684; doi:10.1186/s40748-017-0071-z)
Supplement: Additional file 1: — Data spreadsheet. (XLSX 25 kb) [file 40748_2017_71_MOESM1_ESM.xlsx]

## Sheet: Sheet6
ID	mage	location	maristat	ethnicity	religion	educatn	occupat	delimode	bsex	bage	bweght	gesage	los	bthplc	bldcstme	growth	isolate	amp	genta	cefurx	cotrim	ceftrx	tetra	chloran	cefotax	cipro	fluc	erythr	penic	ofx
001v	39	2	2	2	1	1	3	1	1	5	2	37	10	outborn	after	2	na	na	na	na	na	na	na	na	na	na	na	na	na	na
002v	21	2	2	2	1	4	4	1	2	7	2	36	10	inborn	before	2	na	na	na	na	na	na	na	na	na	na	na	na	na	na
003v	33	2	2	2	1	5	3	1	2	3	4.25	41	8	inborn	after	1	S epid	resist	resist	inter	resist	na	resist	na	na	na	resist	resist	resist	na
004v	36	2	2	2	1	3	3	1	1	2	3.5	41	10	outborn	after	2	na	na	na	na	na	na	na	na	na	na	na	na	na	na
005v	33	1	2	2	1	5	2	3	1	23	3.4	37	6	inborn	before	2	na	na	na	na	na	na	na	na	na	na	na	na	na	na
006v	30	1	2	2	1	4	2	3	2	5	2.7	39	12	inborn	before	2	na	na	na	na	na	na	na	na	na	na	na	na	na	na
007v	30	1	2	2	1	4	2	3	1	5	2.6	39	12	inborn	before	2	na	na	na	na	na	na	na	na	na	na	na	na	na	na
008v	35	2	2	2	1	2	3	3	1	2	4.1	38	7	outborn	after	2	na	na	na	na	na	na	na	na	na	na	na	na	na	na
009v	27	1	2	2	1	4	1	1	1	3	3.1	38	5	inborn	before	2	na	na	na	na	na	na	na	na	na	na	na	na	na	na
010v	27	2	2	2	1	4	4	3	1	3	3	36	9	outborn	after	2	na	na	na	na	na	na	na	na	na	na	na	na	na	na
011v	20	2	2	2	1	3	4	1	1	4	4	42	10	inborn	after	2	na	na	na	na	na	na	na	na	na	na	na	na	na	na
012v	24	2	2	2	1	2	3	1	2	4	3	40	18	outborn	after	2	na	na	na	na	na	na	na	na	na	na	na	na	na	na
013v	20	2	2	2	1	2	3	1	2	21	3.3	36	14	outborn	after	2	na	na	na	na	na	na	na	na	na	na	na	na	na	na
014v	29	2	2	2	1	5	1	3	2	2	4.2	40	8	inborn	after	2	na	na	na	na	na	na	na	na	na	na	na	na	na	na
015v	27	1	2	2	1	5	1	1	1	1	3.5	41	8	inborn	after	2	na	na	na	na	na	na	na	na	na	na	na	na	na	na
016v	29	2	2	2	1	3	3	1	1	17	4	39	21	outborn	after	2	na	na	na	na	na	na	na	na	na	na	na	na	na	na
017v	32	1	2	2	1	5	1	3	2	5	3.4	38	13	inborn	before	2	na	na	na	na	na	na	na	na	na	na	na	na	na	na
018v	29	2	1	2	1	4	2	3	2	3	1.65	32	9	inborn	after	2	na	na	na	na	na	na	na	na	na	na	na	na	na	na
019v	24	1	2	1	1	4	2	3	2	6	2.3	37	10	inborn	before	2	na	na	na	na	na	na	na	na	na	na	na	na	na	na
020v	20	2	1	2	1	3	4	3	2	1	1.5	30	9	inborn	after	2	na	na	na	na	na	na	na	na	na	na	na	na	na	na
021v	25	1	2	1	1	4	4	3	2	5	3.6	38	5	outborn	after	1	S aureus	resist	resist	resist	resist	na	resist	na	na	resist	na	resist	resist	na
022v	27	1	1	1	1	5	1	1	2	2	2.8	41	4	inborn	after	1	S epid	resist	suscep	resist	suscep	na	resist	na	na	suscep	resist	resist	resist	na
023v	22	2	2	2	1	3	4	3	2	5	1.9	33	4	inborn	after	1	S epid	resist	suscep	resist	resist	na	resist	na	na	suscep	na	resist	resist	na
024v	22	2	2	4	2	3	4	1	2	6	2.8	40	13	outborn	after	2	na	na	na	na	na	na	na	na	na	na	na	na	na	na
025v	21	2	1	2	1	4	4	1	2	28	hmdl	40	3	outborn	after	2	na	na	na	na	na	na	na	na	na	na	na	na	na	na
026v	34	2	2	2	1	3	3	3	2	5	2.9	40	4	inborn	after	2	na	na	na	na	na	na	na	na	na	na	na	na	na	na
027v	40	2	2	2	1	3	3	3	1	2	3.75	40	2	inborn	after	2	na	na	na	na	na	na	na	na	na	na	na	na	na	na
028v	38	1	2	2	1	2	3	3	2	6	2	40	12	outborn	after	2	na	na	na	na	na	na	na	na	na	na	na	na	na	na
029v	35	1	1	2	1	4	3	3	2	10	1.5	30	9	inborn	before	2	na	na	na	na	na	na	na	na	na	na	na	na	na	na
030v	35	2	2	4	2	1	4	1	1	7	2.4	36	10	outborn	after	2	na	na	na	na	na	na	na	na	na	na	na	na	na	na
031v	25	2	2	2	1	4	2	1	1	2	2.5	39	11	outborn	after	1	S epid	resist	resist	resist	resist	na	resist	na	na	resist	resist	resist	na	na
032v	29	2	2	2	1	3	3	3	1	1	1	31	20	outborn	after	2	na	na	na	na	na	na	na	na	na	na	na	na	na	na
033v	25	2	1	2	1	3	3	1	2	28	2.7	34	17	outborn	after	2	na	na	na	na	na	na	na	na	na	na	na	na	na	na
034v	32	2	1	2	1	3	3	1	1	2	2.7	39	7	inborn	before	2	na	na	na	na	na	na	na	na	na	na	na	na	na	na
035v	29	2	2	2	1	3	3	1	1	11	2.7	38	8	outborn	after	2	na	na	na	na	na	na	na	na	na	na	na	na	na	na
036v	32	2	1	2	1	3	3	1	1	2	2.9	39	7	inborn	after	2	na	na	na	na	na	na	na	na	na	na	na	na	na	na
037v	22	2	2	1	1	4	4	1	2	3	3.2	36	4	inborn	before	2	na	na	na	na	na	na	na	na	na	na	na	na	na	na
038v	30	1	2	2	1	5	1	1	2	21	3.4	40	4	outborn	before	2	na	na	na	na	na	na	na	na	na	na	na	na	na	na
039m	27	2	2	2	1	2	2	3	1	3	3.8	39	4	inborn	before	2	na	na	na	na	na	na	na	na	na	na	na	na	na	na
040m	35	2	2	2	1	1	2	3	2	2	3	38	4	inborn	before	2	na	na	na	na	na	na	na	na	na	na	na	na	na	na
041m	31	2	2	2	1	5	1	3	1	3	3.3	41	10	inborn	before	1	P aeru	resist	suscep	resist	resist	suscep	resist	resist	resist	na	na	na	na	na
042m	27	1	2	2	1	2	3	3	1	3	3.8	40	4	inborn	before	2	na	na	na	na	na	na	na	na	na	na	na	na	na	na
043m	16	1	1	2	1	3	4	3	2	21	2.6	39	4	inborn	before	2	na	na	na	na	na	na	na	na	na	na	na	na	na	na
044m	23	1	2	2	1	2	3	1	2	15	3.5	40	4	outborn	after	1	S epid	resist	suscep	resist	suscep	na	resist	na	na	suscep	resist	resist	resist	na
045m	21	2	2	2	1	3	3	1	1	13	1.2	28	15	outborn	after	2	na	na	na	na	na	na	na	na	na	na	na	na	na	na
046m	20	2	1	2	1	3	1	1	2	18	hmdl	32	23	outborn	after	1	S epid	resist	suscep	resist	resist	na	resist	na	na	suscep	resist	resist	resist	na
047m	30	2	2	2	1	2	3	1	2	5	1.4	34	30	inborn	after	2	na	na	na	na	na	na	na	na	na	na	na	na	na	na
048m	29	2	2	2	1	3	3	3	1	3	2.2	35	15	inborn	before	2	na	na	na	na	na	na	na	na	na	na	na	na	na	na
049m	29	2	2	2	1	3	3	3	2	3	2.2	35	15	inborn	before	2	na	na	na	na	na	na	na	na	na	na	na	na	na	na
050m	20	1	1	2	1	2	4	3	1	1	2.8	37	8	inborn	before	2	na	na	na	na	na	na	na	na	na	na	na	na	na	na
051v	31	1	2	2	1	4	1	1	2	10	2.65	39	5	inborn	after	2	na	na	na	na	na	na	na	na	na	na	na	na	na	na
052v	21	2	1	2	1	3	3	1	2	4	0.8	28	3	outborn	after	1	P aeru	resist	suscep	resist	resist	suscep	resist	resist	inter	suscep	na	na	na	na
053v	25	1	3	1	3	1	1	3	1	2	2.25	36	5	inborn	after	2	na	na	na	na	na	na	na	na	na	na	na	na	na	na
054v	38	1	2	2	1	3	1	3	1	3	4	39	5	inborn	before	2	na	na	na	na	na	na	na	na	na	na	na	na	na	na
055v	33	1	2	2	1	5	1	3	1	3	2.75	39	5	inborn	after	1	S epid	resist	resist	suscep	suscep	na	resist	na	na	resist	resist	resist	na	na
056v	26	1	2	2	1	5	2	3	2	2	3.55	39	5	inborn	before	2	na	na	na	na	na	na	na	na	na	na	na	na	na	na
057v	27	2	2	2	1	5	1	1	2	6	3.7	39	8	inborn	before	2	na	na	na	na	na	na	na	na	na	na	na	na	na	na
058v	20	2	1	2	1	4	4	1	2	12	2.1	37	10	outborn	before	1	S aureus	resist	suscep	resist	suscep	na	resist	na	na	suscep	resist	resist	na	na
059v	27	2	2	2	1	5	1	3	1	6	3.8	38	4	inborn	before	2	na	na	na	na	na	na	na	na	na	na	na	na	na	na
060m	22	1	2	2	1	3	3	3	1	1	3.4	36	5	inborn	before	2	na	na	na	na	na	na	na	na	na	na	na	na	na	na
061m	32	2	1	2	1	4	4	1	1	15	hmdl	36	12	outborn	after	1	P aeru	resist	suscep	suscep	suscep	suscep	inter	resist	na	suscep	na	na	na	na
062m	32	2	1	2	1	4	4	1	1	15	3	36	7	outborn	before	1	S epid	resist	suscep	suscep	suscep	suscep	inter	resist	na	resist	na	na	na	na
063m	26	2	2	2	1	3	3	1	2	1	3.2	43	10	inborn	after	2	na	na	na	na	na	na	na	na	na	na	na	na	na	na
064m	27	2	2	1	1	1	3	3	1	3	3.5	36	5	inborn	before	2	na	na	na	na	na	na	na	na	na	na	na	na	na	na
065m	20	2	1	2	1	3	student	3	1	1	3.2	40	8	inborn	before	2	na	na	na	na	na	na	na	na	na	na	na	na	na	na
066m	19	1	1	2	1	3	student	3	1	3	3	38	7	inborn	before	2	na	na	na	na	na	na	na	na	na	na	na	na	na	na
067m	36	2	2	2	1	3	3	3	1	2	3.1	38	7	inborn	before	2	na	na	na	na	na	na	na	na	na	na	na	na	na	na
068m	20	2	1	2	1	4	4	3	1	1	3.8	38	7	inborn	before	2	na	na	na	na	na	na	na	na	na	na	na	na	na	na
069m	30	2	2	2	1	2	3	3	1	1	1.4	30	5	inborn	after	1	P aeru	resist	resist	resist	resist	resist	resist	suscep	resist	suscep	na	na	na	na
070v	34	2	2	5	2	1	4	1	1	3	3.1	39	4	outborn	before	1	E coli	resist	suscep	suscep	resist	suscep	resist	inter	suscep	na	na	na	na	na
071v	34	1	2	4	2	2	3	1	1	1	3.6	42	10	inborn	after	2	na	na	na	na	na	na	na	na	na	na	na	na	na	na
072v	36	1	2	2	1	5	1	3	1	2	2.75	37	6	inborn	after	2	na	na	na	na	na	na	na	na	na	na	na	na	na	na
073v	35	2	2	4	2	4	4	3	1	15	2.7	33	1	outborn	after	2	na	na	na	na	na	na	na	na	na	na	na	na	na	na
074v	31	2	2	2	1	3	3	3	1	28	2.9	38	15	outborn	before	1	Entbctr	resist	resist	resist	resist	resist	resist	suscep	resist	na	na	na	na	na
075v	20	2	1	2	1	4	3	1	1	6	1.95	33	10	inborn	before	2	na	na	na	na	na	na	na	na	na	na	na	na	na	na
076v	20	2	1	2	1	4	3	1	1	6	1.5	33	10	outborn	before	2	na	na	na	na	na	na	na	na	na	na	na	na	na	na
077v	27	1	1	2	1	5	4	1	1	7	2.95	37	8	inborn	before	2	na	na	na	na	na	na	na	na	na	na	na	na	na	na
078v	40	2	2	2	1	3	3	1	1	5	3	38	4	outborn	after	2	na	na	na	na	na	na	na	na	na	na	na	na	na	na
079m	28	2	2	2	1	3	3	3	1	3	3.8	40	12	inborn	after	1	S epid	resist	resist	resist	na	resist	resist	na	na	na	resist	resist	resist	na
080m	19	2	1	2	1	4	4	3	1	7	1.8	40	12	inborn	before	2	na	na	na	na	na	na	na	na	na	na	na	na	na	na
081m	17	2	1	2	1	3	3	3	1	28	3.3	36	21	inborn	before	2	na	na	na	na	na	na	na	na	na	na	na	na	na	na
082m	22	2	1	2	1	3	3	3	2	6	3	36	9	inborn	before	2	na	na	na	na	na	na	na	na	na	na	na	na	na	na
083m	29	1	2	2	3	1	3	3	1	2	3.3	38	4	inborn	before	2	na	na	na	na	na	na	na	na	na	na	na	na	na	na
084m	38	1	2	2	1	4	3	3	1	3	3	37	7	inborn	before	2	na	na	na	na	na	na	na	na	na	na	na	na	na	na
085m	22	1	1	2	1	3	4	3	1	12	2.8	38	7	inborn	before	2	na	na	na	na	na	na	na	na	na	na	na	na	na	na
086v	38	2	2	2	1	5	1	1	1	5	3.4	40	6	outborn	after	2	na	na	na	na	na	na	na	na	na	na	na	na	na	na
087v	41	1	2	2	1	5	1	3	1	1	2.7	38	5	inborn	before	2	na	na	na	na	na	na	na	na	na	na	na	na	na	na
088v	40	1	2	1	1	4	3	3	1	2	3.5	39	5	inborn	before	2	na	na	na	na	na	na	na	na	na	na	na	na	na	na
089v	26	1	2	2	1	3	4	3	1	1	3.5	37	5	inborn	before	2	na	na	na	na	na	na	na	na	na	na	na	na	na	na
090m	31	1	2	2	1	3	3	3	1	1	2.5	40	10	inborn	before	2	na	na	na	na	na	na	na	na	na	na	na	na	na	na
091m	27	2	1	2	1	4	4	3	1	1	4.1	42	7	inborn	before	1	S epid	resist	suscep	suscep	na	inter	resist	na	na	na	resist	suscep	resist	na
092m	36	2	2	2	1	3	3	3	1	1	3.2	39	5	inborn	before	2	na	na	na	na	na	na	na	na	na	na	na	na	na	na
093m	31	1	2	2	1	3	3	3	2	1	2	40	9	inborn	before	2	na	na	na	na	na	na	na	na	na	na	na	na	na	na
094m	31	2	2	2	1	3	3	3	1	3	2.7	40	10	inborn	before	2	na	na	na	na	na	na	na	na	na	na	na	na	na	na
095m	32	2	2	2	1	3	3	3	1	6	3.6	39	1	inborn	before	2	na	na	na	na	na	na	na	na	na	na	na	na	na	na
096m	18	2	1	2	1	4	student	3	1	2	3.3	41	6	inborn	before	2	na	na	na	na	na	na	na	na	na	na	na	na	na	na
097m	21	2	1	2	1	4	2	1	1	21	3.2	41	10	outborn	after	2	na	na	na	na	na	na	na	na	na	na	na	na	na	na
098m	21	2	1	2	1	4	3	1	2	7	hmdl	29	12	outborn	after	2	na	na	na	na	na	na	na	na	na	na	na	na	na	na
099m	37	1	2	2	1	3	3	1	1	1	3.2	37	8	outborn	after	2	na	na	na	na	na	na	na	na	na	na	na	na	na	na
100v	34	1	2	2	1	3	3	3	1	4	1.9	32	12	outborn	after	2	na	na	na	na	na	na	na	na	na	na	na	na	na	na
101v	34	1	2	2	1	3	3	3	1	5	1.9	32	12	outborn	after	2	na	na	na	na	na	na	na	na	na	na	na	na	na	na
102v	34	1	2	2	1	3	3	3	2	5	1.3	32	12	outborn	after	2	na	na	na	na	na	na	na	na	na	na	na	na	na	na
103v	29	2	2	2	1	2	3	1	1	14	2	38	1	outborn	after	1	S aureus	resist	resist	resist	resist	na	resist	na	na	na	resist	resist	resist	na
104v	35	2	2	2	1	2	3	3	2	3	3.3	38	5	inborn	before	2	na	na	na	na	na	na	na	na	na	na	na	na	na	na
105v	31	2	2	2	1	5	housewife	1	1	21	3.1	40	4	inborn	before	2	na	na	na	na	na	na	na	na	na	na	na	na	na	na
106v	31	1	2	2	1	1	3	1	1	4	2.25	35	10	inborn	after	2	na	na	na	na	na	na	na	na	na	na	na	na	na	na
107v	25	2	2	2	1	2	4	1	1	2	1.7	32		inborn	before	2	na	na	na	na	na	na	na	na	na	na	na	na	na	na
108v	26	2	2	2	1	5	1	3	1	2	3.1	38	3	inborn	after	2	na	na	na	na	na	na	na	na	na	na	na	na	na	na
109v	23	2	1	2	1	3	3	3	1	3	3.3	38	5	inborn	after	1	S epid	resist	resist	resist	resist	na	resist	na	na	na	resist	suscep	resist	na
110v	31	1	2	2	1	5	4	3	2	1	3.5	38	5	inborn	after	2	na	na	na	na	na	na	na	na	na	na	na	na	na	na
111v	29	1	2	2	1	5	1	3	1	4	3.5	39	6	inborn	after	1	Entbctr	resist	suscep	suscep	suscep	suscep	resist	resist	resist	na	na	na	na	na
112m	33	1	2	1	1	3	3	1	1	4	3.5	40	10	inborn	after	2	na	na	na	na	na	na	na	na	na	na	na	na	na	na
113m	30	1	2	2	1	3	3	3	2	1	3	38	8	inborn	before	2	na	na	na	na	na	na	na	na	na	na	na	na	na	na
114m	34	2	2	2	1	1	3	3	1	3	2.7	39	6	inborn	before	2	na	na	na	na	na	na	na	na	na	na	na	na	na	na
115m	22	1	1	2	1	4	3	1	2	3	1.8	35	3	outborn	before	2	na	na	na	na	na	na	na	na	na	na	na	na	na	na
116m	30	2	2	2	1	1	3	3	2	7	1.8	37	6	inborn	before	2	na	na	na	na	na	na	na	na	na	na	na	na	na	na
117m	18	2	1	2	1	4	student	3	1	6	3.6	40	9	inborn	before	2	na	na	na	na	na	na	na	na	na	na	na	na	na	na
118m	30	2	2	2	1	1	3	3	1	7	3.2	37	6	inborn	before	2	na	na	na	na	na	na	na	na	na	na	na	na	na	na
119m	36	2	2	2	1	3	3	1	2	12	1.5	37	17	inborn	before	2	na	na	na	na	na	na	na	na	na	na	na	na	na	na
120m	33	1	2	2	1	4	3	3	2	3	2.8	37	4	inborn	before	2	na	na	na	na	na	na	na	na	na	na	na	na	na	na
121m	20	2	2	2	2	1	4	3	2	4	2	37	8	inborn	before	2	na	na	na	na	na	na	na	na	na	na	na	na	na	na
122v	25	2	1	2	1	3	3	3	2	2	2.3	39	6	inborn	after	1	S epid	resist	resist	resist	resist	na	resist	na	na	na	resist	resist	resist	na
123v	16	2	1	2	1	2	student	1	1	2	3	41	5	inborn	after	1	S epid	resist	resist	resist	resist	na	resist	na	na	na	resist	resist	resist	na
124v	30	2	2	2	1	5	1	1	2	23	1.9	33	4	inborn	after	2	na	na	na	na	na	na	na	na	na	na	na	na	na	na
125v	22	2	1	2	1	3	4	1	2	28	2	37	17	inborn	after	2	na	na	na	na	na	na	na	na	na	na	na	na	na	na
126v	30	1	2	2	1	3	3	1	2	2	2.75	38	5	inborn	after	2	na	na	na	na	na	na	na	na	na	na	na	na	na	na
127v	28	1	2	2	1	5	4	3	1	3	2.55	41	6	inborn	before	2	na	na	na	na	na	na	na	na	na	na	na	na	na	na
128m	33	1	2	2	1	3	3	3	1	3	2.8	38	10	inborn	before	2	na	na	na	na	na	na	na	na	na	na	na	na	na	na
129m	34	1	1	2	1	3	3	3	2	3	3.4	38	8	inborn	before	2	na	na	na	na	na	na	na	na	na	na	na	na	na	na
130m	35	2	2	2	1	3	3	3	2	2	3.6	37	13	inborn	before	2	na	na	na	na	na	na	na	na	na	na	na	na	na	na
131m	25	2	1	2	1	4	3	3	1	1	3.4	35	7	inborn	before	2	na	na	na	na	na	na	na	na	na	na	na	na	na	na
132m	39	1	2	2	1	5	1	3	1	1	2.7	36	9	inborn	before	2	na	na	na	na	na	na	na	na	na	na	na	na	na	na
133m	34	2	1	2	1	2	3	3	1	4	2.5	39	7	inborn	before	2	na	na	na	na	na	na	na	na	na	na	na	na	na	na
134m	27	2	2	2	1	4	3	3	1	4	3.1	39	11	inborn	before	2	na	na	na	na	na	na	na	na	na	na	na	na	na	na
135m	33	2	1	2	1	3	3	3	2	2	3	38	5	inborn	before	2	na	na	na	na	na	na	na	na	na	na	na	na	na	na
136m	27	2	2	2	1	3	4	1	2	25	hmdl	36	9	outborn	before	2	na	na	na	na	na	na	na	na	na	na	na	na	na	na
137m	27	2	2	2	1	3	4	1	2	25	hmdl	36	9	outborn	before	2	na	na	na	na	na	na	na	na	na	na	na	na	na	na
138m	31	2	2	2	1	3	3	3	1	3	4.3	39	9	inborn	before	2	na	na	na	na	na	na	na	na	na	na	na	na	na	na
139m	36	2	2	2	1	3	3	3	2	6	2.6	38	8	inborn	before	1	P mirab	resist	resist	resist	resist	suscep	resist	resist	suscep	na	na	na	na	na
140m	18	2	1	2	1	4	4	1	2	1	2.7	37	2	inborn	before	2	na	na	na	na	na	na	na	na	na	na	na	na	na	na
141m	22	2	2	2	1	2	4	1	1	1	3.1	37	2	inborn	before	2	na	na	na	na	na	na	na	na	na	na	na	na	na	na
142m	20	1	2	2	1	3	3	1	2	1	2.9	36	2	inborn	before	2	na	na	na	na	na	na	na	na	na	na	na	na	na	na
143m	28	2	2	2	1	3	3	1	2	1	3.5	38	2	inborn	before	2	na	na	na	na	na	na	na	na	na	na	na	na	na	na
144v	23	2	2	2	1	4	3	1	1	1	3.5	40	5	inborn	after	2	na	na	na	na	na	na	na	na	na	na	na	na	na	na
145v	35	2	2	2	1	5	1	1	2	1	3	39	4	inborn	after	2	na	na	na	na	na	na	na	na	na	na	na	na	na	na
146v	32	2	2	2	1	3	3	3	1	3	3.5	38	4	inborn	before	2	na	na	na	na	na	na	na	na	na	na	na	na	na	na
147v	26	2	1	2	1	4	4	1	1	2	2.8	41	4	outborn	before	2	na	na	na	na	na	na	na	na	na	na	na	na	na	na
148v	27	2	2	2	1	2	3	3	1	3	2.7	38	6	inborn	after	2	na	na	na	na	na	na	na	na	na	na	na	na	na	na
149v	37	2	2	2	1	5	1	3	1	4	3.1	38	4	inborn	after	1	S epid	resist	resist	suscep	resist	na	resist	na	na	na	resist	suscep	resist	suscep
150v	28	1	2	1	1	5	3	1	1	2	2.75	41	8	inborn	before	1	S aureus	resist	suscep	suscep	inter	na	suscep	na	na	na	resist	resist	resist	suscep
